# Supplementary material for: Spared Nerve Injury Causes Sexually Dimorphic Mechanical Allodynia and Differential Gene Expression in Spinal Cords and Dorsal Root Ganglia in Rats
Source: Mol Neurobiol. 2021 Jul 30;58(10):5396–419. doi: 10.1007/s12035-021-02447-1 (PMC8497331; doi:10.1007/s12035-021-02447-1)
Supplement: Supplementary file 2 — (XLSX 11 kb) [file 12035_2021_2447_MOESM2_ESM.xlsx]

## Sheet: Sheet1
Supplementary table 1
Proteins in cerebrospinal fluid with sexually dimorphic expression on day 21 after SNI								Table 2
	M SNI		M Sham		F SNI		F Sham
Protein name	Mean counts	SD	Mean counts	SD	Mean counts	SD	Mean counts	SD
A1bg	0	0	0	0	3.39566e+08	8.39411e+07	4.23088e+08	1.30877e+08
Vtn	298105000	1.07603e+08	340707500	3.29759e+07	2.48217e+08	3.68571e+07	192615000	4.62494e+07
Afm	668633750	1.12964e+08	666292500	1.0623e+08	3.24266e+08	8.16035e+07	3.80222e+08	6.54446e+07
LOC259246	117727875	3.9667e+07	146897875	6.33789e+07	0	0	0	0
Kng1l1	310601250	6.23496e+07	251097500	6.78004e+07	8.66731e+08	2.94606e+08	616005000	9.42174e+07
Kng1;Map1	309725000	7.41953e+07	224526250	6.2382e+07	652600000	2.50155e+08	551945000	8.93658e+07
