# Supplementary material for: Spared Nerve Injury Causes Sexually Dimorphic Mechanical Allodynia and Differential Gene Expression in Spinal Cords and Dorsal Root Ganglia in Rats
Source: Mol Neurobiol. 2021 Jul 30;58(10):5396–419. doi: 10.1007/s12035-021-02447-1 (PMC8497331; doi:10.1007/s12035-021-02447-1)
Supplement: Supplementary file 3 — (XLSX 53 kb) [file 12035_2021_2447_MOESM3_ESM.xlsx]

## Sheet: Sheet2
Supplementary table 2a
Spinal cord L4-L5 on day 7 after SNI
All SNI vs. all Sham	25 most upregulated genes							Table 3
	M SNI		M Sham		F SNI		F Sham
Gene name	Mean counts	SD	Mean counts	SD	Mean counts	SD	Mean counts	SD
Ankrd1	6.94063	2.72647	1.18694	0.814668	6.51687	4.62447	1.70105	1.77441
Aoah	21.0346	6.17371	5.8107	1.53345	22.2864	8.51484	8.78951	3.98822
Atf3	46.514	36.856	10.8355	5.46171	22.2995	9.54834	7.59151	5.7093
C1qb	216.31	67.5092	76.7499	17.1984	219.427	43.6236	100.393	15.9094
C1qc	259.195	95.4992	75.9602	16.3911	263.641	68.5658	97.1183	13.0187
C3	2374.13	654.455	844.6	111.156	2425.83	616.095	927.043	141.904
Ccl2	28.0926	21.4973	6.00286	2.10654	14.2847	5.96758	7.37814	3.76124
Ccl7	10.8531	5.24918	3.2282	2.49456	9.06726	3.70201	2.48872	0.465722
Cd6	13.0858	5.07957	4.52828	1.90524	11.2422	6.43655	4.36296	3.0759
Clec12a	81.6802	26.8494	26.706	5.89426	71.5563	25.0843	26.1565	4.5289
Clec7a	46.935	21.719	16.8531	5.27698	47.3208	33.6376	13.5874	6.05463
Csf2rb	46.5054	17.4014	16.1049	3.84483	54.3016	18.1298	17.0222	6.79805
Cxcl13	74.5619	44.2336	4.50018	3.27233	123.58	109.349	6.73231	4.05312
F10	8.61182	4.464	1.59628	1.63279	6.87321	2.73316	3.11347	2.35856
Fcgr3a	91.0976	25.9645	32.8203	6.22974	92.4316	28.2299	35.3423	6.33214
Fcrl2	239.962	126.744	59.3757	22.0197	191.181	64.2519	57.8555	13.679
Il18rap	12.1754	2.41532	4.21566	2.15329	10.3234	3.60153	3.65463	3.19243
Il21r	15.179	4.97585	4.2796	1.68115	8.98862	3.18394	4.94749	3.15207
LOC100910270	61.7014	25.0903	17.6138	6.31263	60.6234	14.884	20.274	10.0033
LOC299282	56.8455	43.0586	10.6141	4.57965	26.9191	17.0325	3.01934	2.01075
LOC691141	12.2871	4.65739	4.58609	3.37927	7.6654	5.54667	3.78152	2.36034
Mefv	42.5063	13.5383	18.1988	3.05585	43.5262	19.9325	13.4084	3.49579
Mmp3	16.0939	12.9377	5.47949	2.52606	8.1645	3.6076	4.27338	1.49949
Reg3b	48.2718	40.0686	8.36002	2.72985	28.8262	11.7468	10.9482	4.44174
Tfec	16.5167	12.3748	5.00721	3.52175	13.3016	8.57777	3.82838	2.03123
All SNI vs. all Sham	Most downregulated genes							Table 3
	M SNI		M Sham		F SNI		F Sham
Gene name	Mean counts	SD	Mean counts	SD	Mean counts	SD	Mean counts	SD
Amot	959.034	63.379	1040.9	46.8818	1019.23	64.5621	1209.2	100.506
Apln	318.038	41.9193	367.712	32.7022	376.317	86.3508	478.772	65.3033
Cacnb2	188.326	16.8216	205.919	18.8469	208.517	18.5286	252.316	17.9949
Camk2g	1388.22	109.782	1535.14	147.731	1531.41	72.7062	1781.35	132.627
Gtf3c1	1665	84.7476	1835.7	109	1904.62	126.519	2081.27	246.778
Hoxd9	31.1345	6.13293	39.1555	15.8009	30.1504	10.3114	52.0375	14.6169
Lmln	154.804	19.6504	176.129	26.9345	147.336	19.8726	181.782	16.7221
Med16	55.2827	9.89659	73.1652	10.5633	71.9458	4.80841	85.9095	11.3441
Rpe65	253.372	29.8075	282.988	33.8342	245.893	26.7429	337.492	25.1496
Male SNI vs. Male Sham	25 most upregulated genes							Table 3
	M SNI		M Sham		F SNI		F Sham
Gene name	Mean counts	SD	Mean counts	SD	Mean counts	SD	Mean counts	SD
Ankrd1	6.94063	2.72647	1.18694	0.814668	6.51687	4.62447	1.70105	1.77441
Aoah	21.0346	6.17371	5.8107	1.53345	22.2864	8.51484	8.78951	3.98822
Atf3	46.514	36.856	10.8355	5.46171	22.2995	9.54834	7.59151	5.7093
C1qb	216.31	67.5092	76.7499	17.1984	219.427	43.6236	100.393	15.9094
C1qc	259.195	95.4992	75.9602	16.3911	263.641	68.5658	97.1183	13.0187
C3	2374.13	654.455	844.6	111.156	2425.83	616.095	927.043	141.904
Ccl2	28.0926	21.4973	6.00286	2.10654	14.2847	5.96758	7.37814	3.76124
Ccl7	10.8531	5.24918	3.2282	2.49456	9.06726	3.70201	2.48872	0.465722
Cd22	37.4451	10.3173	11.953	6.52226	27.5707	14.8015	14.8021	5.63941
Clec12a	81.6802	26.8494	26.706	5.89426	71.5563	25.0843	26.1565	4.5289
Clec7a	46.935	21.719	16.8531	5.27698	47.3208	33.6376	13.5874	6.05463
Csf2rb	46.5054	17.4014	16.1049	3.84483	54.3016	18.1298	17.0222	6.79805
Cxcl13	74.5619	44.2336	4.50018	3.27233	123.58	109.349	6.73231	4.05312
F10	8.61182	4.464	1.59628	1.63279	6.87321	2.73316	3.11347	2.35856
Fcgr3a	91.0976	25.9645	32.8203	6.22974	92.4316	28.2299	35.3423	6.33214
Fcrl2	239.962	126.744	59.3757	22.0198	191.181	64.2519	57.8555	13.679
Gpr65	12.0424	3.96367	4.53726	1.49887	5.87711	2.36359	4.31264	3.28949
Il18rap	12.1754	2.41532	4.21566	2.15329	10.3234	3.60153	3.65463	3.19243
Il21r	15.179	4.97585	4.2796	1.68115	8.98862	3.18394	4.94749	3.15207
LOC100910270	61.7014	25.0903	17.6138	6.31263	60.6234	14.884	20.274	10.0033
LOC299282	56.8455	43.0586	10.6141	4.57965	26.9191	17.0325	3.01934	2.01075
Mrgprx3	8.078	2.82502	2.45532	1.76327	5.72548	2.24064	3.50732	1.49905
Pbk	28.3004	14.8228	9.30941	4.11715	17.1786	9.54854	10.7486	6.97007
Rbm47	15.4811	5.84135	5.56717	3.30499	14.5754	5.36145	11.3805	5.10609
Reg3b	48.2718	40.0686	8.36002	2.72985	28.8262	11.7468	10.9482	4.44174
Female SNI vs. Female Sham	25 most upregulated genes							Table 3
	M SNI		M Sham		F SNI		F Sham
Gene name	Mean counts	SD	Mean counts	SD	Mean counts	SD	Mean counts	SD
Aoah	21.0346	6.17371	5.8107	1.53345	22.2864	8.51484	8.78951	3.98822
Apobec1	28.5316	9.45271	13.0812	4.47439	29.4163	12.8114	11.3298	6.74702
C1qa	542.638	176.389	220.134	51.8004	600.447	113.587	249.667	44.9117
C1qc	259.195	95.4992	75.9602	16.3911	263.641	68.5658	97.1183	13.0187
C3	2374.13	654.455	844.6	111.156	2425.83	616.095	927.043	141.904
Ccl7	10.8531	5.24918	3.2282	2.49456	9.06726	3.70201	2.48872	0.465722
Cd40	12.1238	6.38488	8.15512	3.23074	12.9955	2.65713	5.4357	2.54125
Clec12a	81.6802	26.8494	26.706	5.89426	71.5563	25.0843	26.1565	4.5289
Clec7a	46.935	21.719	16.8531	5.27698	47.3208	33.6376	13.5874	6.05463
Csf2rb	46.5054	17.4014	16.1049	3.84483	54.3016	18.1298	17.0222	6.79805
Cxcl13	74.5619	44.2336	4.50018	3.27233	123.58	109.349	6.73231	4.05312
Fcgr3a	91.0976	25.9645	32.8203	6.22974	92.4316	28.2299	35.3423	6.33214
Fcrl2	239.962	126.744	59.3757	22.0198	191.181	64.2519	57.8555	13.679
Il18rap	12.1754	2.41532	4.21566	2.15329	10.3234	3.60153	3.65463	3.19243
Itgal	71.1435	20.4582	31.7199	7.48043	61.597	9.66363	24.8033	4.36305
Lilrb3a	51.5226	35.875	53.0898	21.8088	83.8476	23.6461	30.1274	8.20208
LOC100910270	61.7014	25.0903	17.6138	6.31263	60.6234	14.884	20.274	10.0033
LOC103689965	47.2159	15.9982	21.8455	4.40734	45.9998	12.6913	19.1512	6.179
LOC299282	56.8455	43.0586	10.6141	4.57965	26.9191	17.0325	3.01934	2.01075
Ly86	33.4045	11.6003	15.8309	4.05327	33.4467	5.93917	12.3525	3.20482
Mefv	42.5063	13.5383	18.1988	3.05585	43.5262	19.9325	13.4084	3.49579
Mir146a	9.28579	2.9135	8.33618	3.74112	13.817	9.22252	4.10332	3.2331
Mx1	96.7457	31.6872	94.2139	78.5951	119.876	43.2895	45.4895	18.0677
Prg4	4.07515	2.46746	5.54806	2.81145	22.5247	33.0188	2.68461	1.96558
Slc26a7	4.85584	1.10853	3.60082	3.30488	20.5871	27.8522	3.79448	1.23173
Female SNI vs. Female Sham	25 most downregulated genes							Table 3
	M SNI		M Sham		F SNI		F Sham
Gene name	Mean counts	SD	Mean counts	SD	Mean counts	SD	Mean counts	SD
Amot	959.034	63.379	1040.9	46.8818	1019.23	64.5621	1209.2	100.506
Cacnb2	188.326	16.8216	205.919	18.8469	208.517	18.5286	252.316	17.9949
Ccdc92	248.922	49.8874	275.557	64.3084	380.239	84.5994	591.158	199.826
Ddx3	2849.73	279.184	2833.91	229.308	1.16536	0.708138	4.65683	2.12013
Frmpd1	52.8695	18.916	44.9167	8.82192	47.2138	9.69885	76.8202	20.8958
Pcdh20	236.769	29.4672	243.66	30.5904	230.518	37.7335	323.327	57.3983
RF00004	43.1363	109.153	1.80691	1.37067	0.815252	0.89415	74.0148	128.154
Rpe65	253.372	29.8075	282.988	33.8342	245.893	26.7429	337.492	25.1496
Zbtb16	90.7919	32.0381	92.4087	15.9064	104.721	16.8035	221.295	79.8741
Sexually dimorphically-expressed genes with a (F SNI/F Sham)/(M SNI/M Sham) of 1.5 < x < 0.667								Table 4
	M SNI		M Sham		F SNI		F Sham
Gene name	Mean counts	SD	Mean counts	SD	Mean counts	SD	Mean counts	SD
Ankrd1	6.94063	2.72647	1.18694	0.814668	6.51687	4.62447	1.70105	1.77441
Ccl2	28.0926	21.4973	6.00286	2.10654	14.2847	5.96758	7.37814	3.76124
Cd22	37.4451	10.3173	11.953	6.52226	27.5707	14.8015	14.8021	5.63941
Cd40	12.1238	6.38488	8.15512	3.23074	12.9955	2.65713	5.4357	2.54125
F10	8.61182	4.464	1.59628	1.63279	6.87321	2.73316	3.11347	2.35856
Fam180a	15.0468	5.15194	17.6798	5.44185	40.9404	19.5646	20.1575	7.17188
Frmpd1	52.8695	18.916	44.9167	8.82192	47.2138	9.69885	76.8202	20.8958
Gpr65	12.0424	3.96367	4.53726	1.49887	5.87711	2.36359	4.31264	3.28949
Il21r	15.179	4.97585	4.2796	1.68115	8.98862	3.18394	4.94749	3.15207
Lilrb3a	51.5226	35.875	53.0898	21.8088	83.8476	23.6461	30.1274	8.20208
Mx1	96.7457	31.6872	94.2139	78.5951	119.876	43.2895	45.4895	18.0677
Parvg	33.8056	6.11314	25.8937	8.40019	39.2298	8.06828	19.8932	5.31594
Pbk	28.3004	14.8228	9.30941	4.11715	17.1786	9.54854	10.7486	6.97007
Rac2	15.5355	5.42491	11.536	1.52018	23.0058	9.33838	11.0524	4.6821
Rbm47	15.4811	5.84135	5.56717	3.30499	14.5754	5.36145	11.3805	5.10609
Reg3b	48.2718	40.0686	8.36002	2.72985	28.8262	11.7468	10.9482	4.44174
Rps9l1	53.8884	16.8539	69.823	19.4568	86.6753	18.6893	45.529	14.8805
Zbtb16	90.7919	32.0381	92.4087	15.9064	104.721	16.8035	221.295	79.8741
PainNetworks genes SC								Figure 5a
	M SNI		M Sham		F SNI		F Sham
Gene name	Mean counts	SD	Mean counts	SD	Mean counts	SD	Mean counts	SD
Abcc3	57.0346	9.43152	37.1922	6.78373	46.866	9.64623	40.0796	6.40646
Ccr5	451.377	67.4469	339.312	57.6994	480.85	69.8786	333.87	46.5763
Ifngr1	264.195	33.276	188.803	38.6276	372.079	83.7829	324.143	32.0527
Il1r1	213.839	25.2943	179.737	38.1021	149.962	38.2059	132.66	15.6794
Kcnj5	37.5878	10.4058	26.23	3.59381	38.8587	5.58336	20.7812	4.72584
P2ry12	173.234	34.7447	125.72	30.916	200.479	25.3617	121.286	23.1079
Pdyn	141.177	51.9052	73.2866	11.8467	106.489	24.9715	79.44	19.5099
Prkcd	223.391	20.3324	186.962	25.7214	214.026	25.6531	168.834	14.5811
S1pr3	83.5749	16.5108	68.1791	10.919	57.9102	8.15215	51.7127	4.72593
Tlr3	264.581	28.0975	232.292	23.6499	243.361	10.4022	191.305	12.7749
Tlr4	137.193	19.5859	97.9804	11.442	147.647	19.9342	115.383	16.8928
Trpm2	313.648	38.1739	221.253	10.7928	325.672	50.7998	263.32	41.6674
Selected sexually dimorphic and other genes SC								Figure 5b
	M SNI		M Sham		F SNI		F Sham
Gene name	Mean counts	SD	Mean counts	SD	Mean counts	SD	Mean counts	SD
Aif1	372.472	67.5558	206.996	27.0239	382.644	67.2801	199.601	29.6013
Mrgprx3	8.078	2.82502	2.45532	1.63248	5.72548	2.07443	3.50732	1.49905
Atf3	46.514	36.856	10.8355	5.05656	22.2995	8.84005	7.59151	5.7093
Il21r	15.179	4.97585	4.2796	1.55644	8.98862	2.94776	4.94749	3.15207
Ms4a6a	43.6633	14.0897	21.8198	3.9995	28.2923	8.84628	20.8522	6.71568
Tyrobp	60.232	14.4582	36.5852	6.90178	69.1837	9.918	34.233	10.1872
Pbk	28.3004	14.8228	9.30941	3.81174	17.1786	8.84023	10.7486	6.97007
Gpr65	12.0424	3.96367	4.53726	1.38769	5.87711	2.18826	4.31264	3.28949
mir146a	9.28579	2.9135	8.33618	3.46361	13.817	8.5384	4.10332	3.2331
Supplementary table 2b
Dorsal root ganglia L4-L5 on day 7 after SNI
All SNI vs. all Sham	25 most upregulated genes							Table 7
	M SNI		M Sham		F SNI		F Sham
Gene name	Mean counts	SD	Mean counts	SD	Mean counts	SD	Mean counts	SD
2310050C09Rik	2.28895	3.42127	3.30296	3.84161	2.54895	2.42223	0	0
AABR07003051.1	8.00876	6.90904	5.60264	5.53743	6.19653	5.55275	0.13023	0.344556
AABR07013477.2	9.94699	10.1296	8.06974	8.07756	6.1818	6.9821	0.743651	1.27091
AABR07019140.1	5.02428	5.25627	3.86585	3.67318	3.64013	3.51953	0	0
AABR07042633.1	8.13905	8.30863	10.6475	11.185	8.67592	7.87923	0.11489	0.30397
AABR07069821.1	5.99562	5.79084	5.75129	5.60602	4.89746	5.05926	0.24796	0.656041
Ankrd1	105.778	105.542	85.0643	82.2646	104.08	76.9318	3.09456	4.44679
Cldn4	56.9841	63.5392	44.6624	36.454	65.4123	68.3865	3.26469	4.80194
Cldn7	3.02976	3.09	1.43451	1.62402	5.91301	7.4591	0.143547	0.37979
En1	11.8097	12.2266	8.765	8.43556	7.86013	6.28088	0.49592	1.31208
Gzmbl2	2.59413	3.14601	2.00939	2.39329	4.23804	2.71607	0.13023	0.344556
Hamp	53.9755	51.7691	44.3544	40.7752	47.6668	26.2031	1.05054	1.83445
Hhla1	6.08473	7.12062	6.73186	6.01472	5.72391	5.27918	0.643871	0.856398
Igsf23	11.944	14.4361	11.1189	10.3874	9.96605	7.93639	0.743651	1.27091
Il6	37.683	36.8269	33.2005	25.4114	32.9695	19.1077	1.30475	2.04598
Lce1f	13.1292	13.6446	9.20495	8.94722	9.77263	7.61725	0.143547	0.37979
Lipn	2.77401	5.12353	2.44611	3.59058	5.90141	5.93608	0.12398	0.32802
LOC500712	414.56	466.459	318.681	308.883	226.105	191.59	8.46288	10.8893
Mmp10	4.13874	6.10928	2.87203	2.86809	2.94201	2.46618	0.24796	0.656041
Mmp12	8.13669	9.62049	5.74679	4.30079	5.42045	5.35892	0.12398	0.32802
Mmp3	21.8665	22.933	15.4404	13.114	21.4003	19.6522	0.628761	1.30053
Pdc	5.29398	5.8557	1.43917	1.4127	4.76888	4.45024	0	0
Reg3b	217.258	221.622	138.955	126.229	182.872	123.28	8.93797	4.9789
Rhcg	2.56445	3.31891	2.31541	2.90683	0.993319	1.2979	0	0
Serpinb2	37.0761	33.3761	35.2742	33.1942	30.0549	27.0818	0.761452	0.802086
Tacstd2	10.0994	9.75473	8.50141	7.51108	9.12389	6.09561	0.515487	0.994001
Tgm1	239.649	231.343	192.291	155.242	209.777	144.217	10.1734	10.2728
Wt1	2.2862	2.95791	2.01239	3.34904	2.24307	2.68086	0.268372	0.458611
All SNI vs. all Sham	25 most downregulated genes							Table 7
	M SNI		M Sham		F SNI		F Sham
Gene name	Mean counts	SD	Mean counts	SD	Mean counts	SD	Mean counts	SD
AABR07006258.1	0.576371	0.790633	0.673852	1.00491	0.533193	1.02999	2.67015	1.82275
Acot5	2.90118	2.91884	4.01248	3.75241	2.43658	2.59035	2.89606	1.66536
Best3	4.18187	2.58388	7.13288	4.09838	6.71613	4.97053	11.632	4.7986
C1ql4	1.3012	1.72843	1.10332	1.74699	1.141	1.51562	3.18915	1.61561
Ces2e	4.59437	3.33574	3.29427	3.34932	4.14313	3.40291	8.77613	3.25654
Disp3	55.8292	44.9447	42.1511	29.8272	50.4384	26.085	81.7636	26.6656
Gcnt7	3.51782	3.02101	2.9641	2.37718	2.59026	1.03537	5.69074	4.08582
Ghrl	2.11812	1.80916	2.4719	2.2638	1.64484	1.42505	4.01791	2.38001
Gja10	3.80901	2.97097	2.81789	2.51695	1.23759	1.33387	5.62994	3.15409
Hif3a	5.13702	2.61641	4.45389	4.56118	8.4114	11.5395	9.55597	8.86542
Hoxb8	10.6698	3.65084	9.7012	5.49883	8.56908	4.23051	24.3388	23.0624
Igsf21	17.2455	11.6353	20.5037	11.9037	14.2705	14.3939	28.3534	9.41407
Klrg2	3.69208	3.50951	4.39691	2.49612	2.08088	2.94731	6.6233	2.36808
Krt27	1.8943	1.38262	1.28166	1.58406	1.44988	0.633694	2.93446	1.87543
Pinlyp	0.892908	1.2909	0	0	0.514259	1.3606	1.33155	1.57293
Prr15l	9.19042	6.46443	7.52124	4.53085	8.14812	5.71707	19.8792	8.25836
RGD1563307	2.46086	2.48165	4.58767	6.89548	2.74028	2.52072	3.64758	2.46982
RGD1564548	4.24261	3.89882	2.41174	1.74691	2.28467	1.64531	5.33637	3.63517
Siah3	7.94309	5.80864	5.34889	3.98244	5.10359	3.46867	8.4707	5.03884
Sim2	0.562199	1.11062	0.566598	0.798837	0.441993	0.809142	2.26882	1.19847
Sstr1	4.79926	2.99565	4.65805	4.63697	5.34353	3.47635	7.31291	2.98456
Tbx22	3.4239	3.64841	1.33341	1.4583	1.34892	2.24671	5.08904	2.0861
Tctex1d1	4.34267	3.85836	4.55507	3.1606	3.4646	4.79585	5.64965	3.31153
Tent5b	1.80077	1.67553	0.708331	0.712283	0.772159	1.67799	3.41284	2.60393
Th	6.80912	7.06505	7.88492	8.34983	11.383	15.8156	18.5462	14.0388
Male SNI vs. Male Sham	25 most upregulated genes							Table 7
	M SNI		M Sham		F SNI		F Sham
Gene name	Mean counts	SD	Mean counts	SD	Mean counts	SD	Mean counts	SD
2310050C09Rik	2.28895	3.42127	3.30296	3.84161	2.54895	2.42223	0	0
AABR07042633.1	8.13905	8.30863	10.6475	11.185	8.67592	7.87923	0.11489	0.30397
Ankrd1	105.778	105.542	85.0643	82.2646	104.08	76.9318	3.09457	4.44679
Cldn4	56.9841	63.5392	44.6624	36.454	65.4123	68.3865	3.26469	4.80194
Cldn7	3.02976	3.09	1.43451	1.62402	5.91301	7.4591	0.143547	0.37979
Clnk	18.4819	18.9714	15.0814	13.2173	18.3622	15.8117	2.00958	1.32595
En1	11.8097	12.2266	8.76499	8.43556	7.86012	6.28088	0.49592	1.31208
ENSRNOG00000039110	26.8781	8.47397	1.83204	1.21343	22.9838	17.1119	5.41805	10.5493
Gzmbl2	2.59413	3.14601	2.00939	2.39329	4.23804	2.71607	0.13023	0.344556
Hamp	53.9755	51.7691	44.3544	40.7752	47.6668	26.2031	1.05054	1.83445
Hhla1	6.08473	7.12062	6.73186	6.01472	5.72391	5.27918	0.643872	0.856399
Igsf23	11.944	14.4361	11.1189	10.3874	9.96605	7.93639	0.743651	1.27091
Il12rb2	44.78	43.6013	32.2606	25.4582	31.0095	21.6125	4.8074	3.0475
Lce1f	13.1292	13.6446	9.20495	8.94722	9.77263	7.61725	0.143547	0.37979
Lipn	2.77401	5.12353	2.44611	3.59058	5.90141	5.93608	0.12398	0.32802
LOC500712	414.56	466.459	318.681	308.883	226.105	191.59	8.46288	10.8893
Mmp10	4.13874	6.10928	2.87203	2.86809	2.94201	2.46618	0.24796	0.656041
Mmp3	21.8665	22.933	15.4404	13.114	21.4003	19.6522	0.628761	1.30053
Pdc	5.29398	5.8557	1.43917	1.4127	4.76888	4.45024	0	0
Reg3b	217.258	221.622	138.955	126.229	182.872	123.28	8.93797	4.9789
Serpina1f	4.93437	5.53357	3.58318	4.45223	5.05027	3.18279	0.763114	1.08699
Serpinb2	37.0761	33.3761	35.2742	33.1942	30.0549	27.0818	0.761452	0.802087
Sprr1a	21.4544	23.8647	21.7905	17.0644	23.348	14.0198	2.11035	2.23164
Tacstd2	10.0994	9.75473	8.50141	7.51108	9.12389	6.09561	0.515487	0.994001
Tgm1	239.649	231.343	192.291	155.242	209.777	144.217	10.1734	10.2728
Male SNI vs. Male Sham	25 most downregulated genes							Table 7
	M SNI		M Sham		F SNI		F Sham
Gene name	Mean counts	SD	Mean counts	SD	Mean counts	SD	Mean counts	SD
AABR07029269.1	34.6695	20.9958	35.6651	14.9558	34.3005	15.5387	54.5165	24.8164
AABR07064415.1	8.06645	5.09469	6.53536	3.88283	5.95478	3.40227	10.797	4.4809
Acot5	2.90118	2.91884	4.01248	3.75241	2.43658	2.59035	2.89607	1.66536
Adra1a	11.4095	7.19948	15.4162	9.07436	14.9787	7.3764	24.7713	15.8932
Ankrd66	7.2655	4.70128	4.79013	3.24113	6.74073	4.33162	9.67948	3.9981
Best3	4.18187	2.58388	7.13288	4.09838	6.71613	4.97053	11.632	4.7986
Cav3	5.27887	5.62464	6.7244	2.76139	5.99213	1.93756	6.92124	4.4951
Ccdc196	7.58257	5.40668	6.66869	4.08247	7.72801	5.08465	10.6459	6.92386
Disp3	55.8292	44.9447	42.1511	29.8272	50.4384	26.085	81.7636	26.6656
Dnah6	21.2207	10.0263	17.3389	15.7432	24.9658	15.179	30.6344	11.8393
Esrrb	15.1646	10.166	13.1689	6.25099	11.7225	6.48298	25.0224	11.1967
Gpr3	10.7328	4.65912	9.58959	8.16602	5.92146	2.1759	14.4033	13.594
Hoxb8	10.6698	3.65084	9.7012	5.49883	8.56908	4.23051	24.3388	23.0624
Igsf21	17.2455	11.6353	20.5037	11.9037	14.2705	14.3939	28.3534	9.41407
Itga11	34.4054	29.828	48.286	22.3763	39.5872	20.5468	63.9155	18.9617
Kcng1	52.4368	38.7835	53.3618	24.3056	60.3042	21.5922	100.162	77.9377
Krt28	59.7143	38.9129	64.1483	34.1039	58.6105	21.5999	88.185	8.38739
LOC100909648	5.22072	4.33201	7.5261	4.47761	3.87353	2.23944	5.70191	4.22107
Mcpt1l1	2.91222	5.13418	9.14739	10.0227	4.97295	2.36226	4.71431	7.21856
Prr15l	9.19042	6.46443	7.52124	4.53085	8.14812	5.71707	19.8792	8.25836
S100g	16.6707	10.6038	18.3125	10.8219	20.7111	6.57082	21.7395	10.4675
Siah3	7.94309	5.80864	5.34889	3.98244	5.10359	3.46867	8.4707	5.03884
Sstr1	4.79926	2.99565	4.65805	4.63697	5.34353	3.47635	7.31291	2.98456
Tbx22	3.4239	3.64841	1.33341	1.4583	1.34892	2.24671	5.08904	2.0861
Th	6.80912	7.06505	7.88492	8.34983	11.383	15.8156	18.5462	14.0388
Female SNI vs. Female Sham	25 most upregulated genes							Table 7
	M SNI		M Sham		F SNI		F Sham
Gene name	Mean counts	SD	Mean counts	SD	Mean counts	SD	Mean counts	SD
2310050C09Rik	2.28895	3.42127	3.30296	3.84161	2.54895	2.42223	0	0
AABR07042633.1	8.13905	8.30863	10.6475	11.185	8.67592	7.87923	0.11489	0.30397
Ankrd1	105.778	105.542	85.0643	82.2646	104.08	76.9318	3.09456	4.44679
Cldn4	56.9841	63.5392	44.6624	36.454	65.4123	68.3865	3.26469	4.80194
Cldn7	3.02976	3.09	1.43451	1.62402	5.91301	7.4591	0.143547	0.37979
Cxcl14	19.4875	17.0914	17.4122	15.1868	16.4188	14.459	3.28964	4.80457
Hamp	53.9755	51.7691	44.3544	40.7752	47.6668	26.2031	1.05054	1.83445
Hsd3b3	3.47726	3.66858	5.78593	5.09109	7.66681	8.9735	0.24796	0.656041
Igsf23	11.944	14.4361	11.1189	10.3874	9.96605	7.93639	0.743651	1.27091
Il6	37.683	36.8269	33.2005	25.4114	32.9695	19.1077	1.30475	2.04598
Lce1f	13.1292	13.6446	9.20495	8.94722	9.77263	7.61725	0.143547	0.37979
Lipn	2.77401	5.12353	2.44611	3.59058	5.90141	5.93608	0.12398	0.32802
LOC102554842	6.78918	5.73502	5.78482	5.15304	7.98079	4.63414	0.24796	0.656041
LOC500712	414.56	466.459	318.681	308.883	226.105	191.59	8.46288	10.8893
Lsmem1	18.6685	16.7257	15.3854	13.8105	22.1979	15.6302	1.25868	1.31032
Mepe	5.8384	5.95118	5.78654	3.4964	6.70132	3.25869	0.256821	0.43897
Mmp12	8.13669	9.62049	5.74679	4.30079	5.42045	5.35892	0.12398	0.32802
Mmp3	21.8665	22.933	15.4404	13.114	21.4003	19.6522	0.628761	1.30053
Pdc	5.29398	5.8557	1.43917	1.4127	4.76888	4.45024	0	0
Reg3b	217.258	221.622	138.955	126.229	182.872	123.28	8.93797	4.9789
Serpinb2	37.0761	33.3761	35.2742	33.1942	30.0549	27.0818	0.761452	0.802086
Smyd1	4.63736	6.26047	0.986783	0.815006	3.60441	4.98324	0.143547	0.37979
Tacstd2	10.0994	9.75473	8.50141	7.51108	9.12389	6.09561	0.515487	0.994001
Tgm1	239.649	231.343	192.291	155.242	209.777	144.217	10.1734	10.2728
Xcl1	3.59729	4.06951	3.47386	3.6839	3.42267	2.30693	0	0
Female SNI vs. Female Sham	25 most downregulated genes							Table 7
	M SNI		M Sham		F SNI		F Sham
Gene name	Mean counts	SD	Mean counts	SD	Mean counts	SD	Mean counts	SD
AABR07033324.1	1.94401	1.12959	1.98309	1.289	0.728715	1.0103	4.37521	3.21178
AABR07064415.1	8.06645	5.09469	6.53536	3.88283	5.95478	3.40227	10.797	4.4809
Best3	4.18187	2.58388	7.13288	4.09838	6.71613	4.97053	11.632	4.7986
C1ql2	2.08706	1.50199	3.21723	2.18782	1.68592	1.78266	4.59624	2.99427
Ces2e	4.59437	3.33574	3.29427	3.34932	4.14313	3.40291	8.77613	3.25654
Col10a1	8.77124	6.68101	8.39426	6.01556	8.30512	5.22658	17.599	8.13003
Disp3	55.8292	44.9447	42.1511	29.8272	50.4384	26.085	81.7636	26.6656
Ghrl	2.11812	1.80916	2.4719	2.2638	1.64484	1.42505	4.01791	2.38001
Gja10	3.80901	2.97097	2.81789	2.51695	1.23759	1.33387	5.62994	3.15409
Gjd2	12.7398	9.25595	12.0742	5.96688	10.7964	4.53503	20.3525	7.67356
Hapln4	189.82	83.3246	198.7	63.0799	156.791	75.4332	280.953	25.9762
Hif3a	5.13702	2.61641	4.45389	4.56118	8.4114	11.5395	9.55597	8.86542
Hoxb8	10.6698	3.65084	9.7012	5.49883	8.56908	4.23051	24.3388	23.0624
Hrh3	9.81418	3.97362	10.3005	3.40198	5.56154	4.04437	11.8968	4.59057
Igsf21	17.2455	11.6353	20.5037	11.9037	14.2705	14.3939	28.3534	9.41407
Klhl14	29.9928	16.3221	32.6888	11.8739	26.6452	18.9826	46.3944	18.5016
Mir370	9.31812	4.09652	5.46557	2.30469	5.14569	3.93795	8.94535	5.56683
Pla2g7	571.733	358.356	571.968	264.058	493.301	284.021	818.984	173.29
Prr15l	9.19042	6.46443	7.52124	4.53085	8.14812	5.71707	19.8792	8.25836
Tbx22	3.4239	3.64841	1.33341	1.4583	1.34892	2.24671	5.08904	2.0861
Tctex1d1	4.34267	3.85836	4.55507	3.1606	3.4646	4.79585	5.64965	3.31153
Th	6.80912	7.06505	7.88492	8.34983	11.383	15.8156	18.5462	14.0388
Tmc2	18.2431	11.5775	16.4777	10.4536	16.8299	15.8704	30.8988	12.6155
Tuba8	18.5872	8.02589	19.9704	6.80655	15.659	8.9856	34.7379	13.1481
Zbtb16	81.7383	30.7876	91.8959	40.5657	105.79	68.9669	150.731	88.8383
Sexually dimorphically expressed genes with a (F SNI/F Sham)/(M SNI/M Sham) of 2.5 < x < 0.4								Table 8
	M SNI		M Sham		F SNI		F Sham
Gene name	Mean counts	SD	Mean counts	SD	Mean counts	SD	Mean counts	SD
Acot5	2.90118	2.91884	4.01248	3.75241	2.43658	2.59035	2.89606	1.66536
Asb2	9.3522	5.80622	9.95229	6.5724	16.3397	8.87461	6.99323	6.78587
Bmp4	20.359	14.1753	33.0759	14.6999	41.4005	16.7833	22.1419	16.5613
C1ql2	2.08706	1.50199	3.21723	2.18782	1.68592	1.78266	4.59624	2.99427
Cd244	19.915	9.25566	24.3977	9.94269	21.9332	11.7917	5.29328	2.25619
Ctla4	1.88284	1.76956	2.86392	3.36293	2.80392	1.85644	0.541966	0.92583
Cxcr2	1.76103	1.63486	2.75538	1.41669	5.10314	3.10948	1.57318	1.36505
Cyp27b1	6.7467	5.89685	4.40958	5.25889	5.16645	4.65874	0.888814	1.14561
Dntt	4.13848	2.19313	4.96764	3.52565	5.9318	3.62498	0.960679	1.2195
Eme1	3.93746	3.73146	5.20249	3.58538	2.72532	1.54662	2.30916	2.10638
Exoc3l4	3.75229	1.9627	5.97701	3.47645	6.40691	3.06802	3.63265	2.67922
F3	78.9846	42.5595	110.712	48.2138	108.754	49.5932	63.2252	19.5177
Foxd1	16.6235	10.5497	29.9786	16.8557	36.9402	18.9309	24.2444	13.0407
Ghrl	2.11812	1.80916	2.4719	2.2638	1.64484	1.42505	4.01791	2.38001
Gpr84	2.70136	1.87886	3.78326	1.95103	3.44116	2.21137	1.13432	0.92422
Hif3a	5.13702	2.61641	4.45389	4.56118	8.4114	11.5395	9.55597	8.86542
Il1b	11.2844	6.44204	14.9776	9.06741	15.0449	7.21225	3.0232	2.72252
Lilrb3a	10.7672	5.5817	19.2298	10.8851	17.2565	11.2288	6.8964	5.51977
Lst1	6.33014	3.81276	8.46544	3.65235	4.60307	3.20441	2.70051	3.19407
Mcpt1l1	2.91222	5.13418	9.14739	10.0227	4.97295	2.36226	4.71431	7.21856
Mir370	9.31812	4.09652	5.46557	2.30469	5.14569	3.93795	8.94535	5.56683
Neu2	4.56021	4.39753	3.76138	3.18697	4.38177	2.27206	3.12942	2.32388
Otol1	4.61349	4.40834	5.97612	4.13975	4.34246	3.53946	3.95891	2.70237
Pla2g2d	3.11978	2.4464	5.78754	2.72846	3.02333	2.42005	1.06365	0.981274
Plac8	14.2381	8.31755	23.1801	13.5911	27.0295	14.4561	15.8929	15.3522
Prf1	2.34461	1.99603	3.0972	2.55038	3.90091	4.04208	1.58035	1.65716
Prg4	25.4879	17.4101	38.8001	13.111	45.8714	22.6159	20.4274	12.4494
Prox1	9.25105	4.14846	10.5276	6.26782	13.4391	4.37214	4.95865	4.4784
Ptx3	5.09425	4.83999	3.68216	2.06946	2.14507	1.76822	1.31871	1.57397
Slitrk6	1.94308	1.28392	3.31122	1.37383	3.87757	2.41221	1.52908	0.939923
Sox9	68.921	29.1131	66.5133	18.9449	65.035	41.938	50.0029	43.9765
Tekt3	13.3966	4.89238	18.6064	4.15795	24.0959	14.3545	11.5936	3.71546
Tlr5	5.83537	1.99412	9.73612	7.70772	11.0852	7.42734	7.28971	5.90619
Tmem45al	2.97666	1.68312	4.39472	2.7806	3.60663	2.91929	0.968227	1.10947
Trpv6	2.85638	2.62715	2.73719	2.04081	2.65876	1.09176	2.91727	2.73184
PainNetworks genes DRG								Figure 6
	M SNI		M Sham		F SNI		F Sham
Gene name	Mean counts	SD	Mean counts	SD	Mean counts	SD	Mean counts	SD
Bhlhe22	9.30003	8.07207	7.75515	6.98261	8.23932	6.1163	4.39825	3.47284
C5ar1	11.579	4.74124	15.2931	7.23778	17.1607	9.19126	9.5204	3.0257
Ccr5	119.137	64.7082	120.637	90.956	119.973	72.951	47.6787	25.9484
Cd274	236.813	59.5172	239.013	70.19	210.482	36.5252	187.924	16.8
Chrna4	11.3186	6.13732	12.9605	4.26903	11.3509	5.79439	15.7376	8.84103
Cnr2	12.1962	6.11654	12.6765	7.62384	13.3261	5.26191	7.37992	3.70791
Dpp4	65.9331	44.8533	105.754	50.0715	105.321	40.0584	61.498	24.6017
Grin2a	12.0176	8.88351	9.08663	3.51407	13.6735	4.95683	8.21135	4.96163
Hrh3	9.81418	3.97362	10.3005	3.40198	5.56154	4.04437	11.8968	4.59057
Prokr1	216.857	58.2931	209.13	47.779	221.59	36.5857	206.487	50.9464
Thbs4	592.907	204.582	843.614	321.738	800.4	538.503	511.284	214.358
